# Supplementary material for: Anti-IgG Doped Melanin Nanoparticles Functionalized Quartz Tuning Fork Immunosensors for Immunoglobulin G Detection: In Vitro and In Silico Study
Source: Sensors (Basel). 2024 Jul 3;24(13):4319. doi: 10.3390/s24134319 (PMC11243786; doi:10.3390/s24134319)
Supplement: Supplementary file 1 [file sensors-24-04319-s001.zip]

Archive with 2 entries (2 files):
- QTF dipping.mov
- sensors-2932198-supplementary.pdf
